# Supplementary material for: Transcriptional profiling of the host cell response to feline immunodeficiency virus infection
Source: Virol J. 2014 Mar 19;11:52. doi: 10.1186/1743-422X-11-52 (PMC3999937; doi:10.1186/1743-422X-11-52)
Supplement: Additional file 1: Table S1 — List of differentially expressed genes in FIV infected T-cells at 24 hpi as detected by RNA-seq analysis. Fold changes refer to mock-infected cells. Read counts (log2) represent the mean values of four replicate samples. P-values were adjusted according to the Benjamini-Hochberg method. [file 1743-422X-11-52-S1.xlsx]

## Sheet: DEGs FIV_24hpi
Ensembl gene ID	Gene symbol/homolog	Description	Fold change	Log2 read counts Mock	Log2 read counts FIV 24 hpi	Adjusted p-value	Location	Type(s)
ENSFCAG00000009641	OASL	2'-5'-oligoadenylate synthase-like protein 1-like	3.438	8.558	10.34	2.82e-07	Cytoplasm	enzyme
ENSFCAG00000023546	ACHE	Acetylcholinesterase	2.618	8.011	9.4	2.16e-06	Plasma Membrane	enzyme
ENSFCAG00000002145	DHX58	DEXH (Asp-Glu-X-His) box polypeptide 58	2.578	11.431	12.797	4.98e-06	Cytoplasm	enzyme
ENSFCAG00000001294	DDX58	DEAD (Asp-Glu-Ala-Asp) box polypeptide 58	2.842	7.276	8.783	6.51e-06	Cytoplasm	enzyme
ENSFCAG00000004808	TGM2	Transglutaminase 2 (C polypeptide, protein-glutamine-gamma-glutamyltransferase)	5.425	4.792	7.231	8.45e-06	Cytoplasm	enzyme
ENSFCAG00000028499	HMGN2	Non-histone chromosomal protein HMG-17-like	-2.061	12.013	10.969	9.68e-05	Nucleus	other
ENSFCAG00000027886	CDKN1A	Cyclin-dependent kinase inhibitor 1A (p21, Cip1)	2.083	9.092	10.152	0.00014	Nucleus	kinase
ENSFCAG00000032006	ZFP36	Zinc finger protein 36, C3H type, homolog (mouse)	2.04	7.806	8.834	0.000298	Nucleus	transcription regulator
ENSFCAG00000006810	BCL6	B-cell CLL/lymphoma 6	2.102	3.744	4.817	0.000332	Nucleus	transcription regulator
ENSFCAG00000010227	ASB2	Ankyrin repeat and SOCS box containing 2	5.465	3.05	5.5	0.000372	Nucleus	transcription regulator
ENSFCAG00000010770	CSF1	Colony stimulating factor 1 (macrophage)	2.042	7.056	8.087	0.000391	Extracellular Space	cytokine
ENSFCAG00000005582	FITM1	Fat storage-inducing transmembrane protein 1	2.082	2.227	3.286	0.000469	Extracellular Space	other
ENSFCAG00000022349	IFI44	interferon-induced protein 44	2.587	4.47	5.841	0.00175	Cytoplasm	other
ENSFCAG00000030998	TP53INP1	INP1 tumor protein p53 inducible nuclear protein 1	2.226	4.988	6.143	0.00177	Nucleus	other
ENSFCAG00000028694	BMF	Bcl2 modifying factor	2.281	3.717	4.907	0.00185	Cytoplasm	other
ENSFCAG00000011106	SPINK4	Serine peptidase inhibitor, Kazal type 4	-2.896	3.157	1.623	0.00228	Extracellular Space	other
ENSFCAG00000025005	HSPE1	10 kDa heat shock protein, mitochondrial-like	2.985	3.005	4.583	0.0032	Cytoplasm	enzyme
ENSFCAG00000028130	COA1	Cytochrome c oxidase assembly factor 1 homolog	-2.516	3.559	2.227	0.00354	Cytoplasm	other
ENSFCAG00000023938	CXCL11	Chemokine (C-X-C motif) ligand 11	3.13	0.75	2.396	0.00416	unknown	cytokine
ENSFCAG00000009903	ERBB2	V-erb-b2 erythroblastic leukemia viral oncogene homolog 2,Neuro/glioblastoma derived oncogene homolog (avian)	2.312	1.123	2.333	0.00542	Plasma Membrane	kinase
ENSFCAG00000030754	MAGI2	Membrane associated guanylate kinase, WW and PDZ domain containing 2	-3.057	3.669	2.057	0.00563	Plasma Membrane	kinase
ENSFCAG00000025529	novel gene	Uncharacterized LOC101083338	-2.082	3.883	2.825	0.00622
ENSFCAG00000009338	PCED1B	PC-esterase domain containing 1B	2.756	1.912	3.375	0.0066	unknown	other
ENSFCAG00000008694	DENND4A	DENN/MADD domain containing 4A	2.373	6.253	7.5	0.00711	Nucleus	other
ENSFCAG00000024419	MITF	Microphthalmia-associated transcription factor	-2.395	5.176	3.916	0.00762	Nucleus	transcription regulator
ENSFCAG00000022015	NXPE1	Neurexophilin and PC-esterase domain family, member 1	-2.879	2.052	0.526	0.00762	unknown	other
ENSFCAG00000030323	ANKRD34C	Ankyrin repeat domain 34C	-3.006	2.484	0.896	0.00818	unknown	other
ENSFCAG00000013664	MS4A15	Membrane-spanning 4-domains, subfamily A, member 15	2.691	2.3	3.728	0.0082	unknown	other
ENSFCAG00000030303	C1QTNF5	C1q and tumor necrosis factor related protein 5	-3.04	2	0.396	0.00905	Plasma Membrane	transmembrane receptor
ENSFCAG00000027522	S100-A11	S100A11 S100 calcium binding protein A11	-2.618	3.87	2.481	0.00986
ENSFCAG00000028162	FAM154B	Family with sequence similarity 154, member B	-2.124	4.878	3.791	0.0103	unknown	other
ENSFCAG00000007519	SLC5A5	Solute carrier family 5 (sodium iodide symporter), member 5	2.165	2.189	3.304	0.0103	Plasma Membrane	transporter
ENSFCAG00000028581	PADI4	Peptidyl arginine deiminase, type IV	2.02	1.542	2.557	0.012	Cytoplasm	enzyme
ENSFCAG00000011428	MUC4	Mucin 4, cell surface associated	2.213	1	2.146	0.0128	Extracellular Space	growth factor
ENSFCAG00000010343	COBL	Cordon-bleu WH2 repeat protein	-2.226	2.565	1.41	0.0132	Plasma Membrane	other
ENSFCAG00000011118	FAM161A	Family with sequence similarity 161, member A	2.268	3.508	4.69	0.0138	Cytoplasm	other
ENSFCAG00000008663	EFCC1	EF-hand and coiled-coil domain containing 1	-2.989	1.994	0.414	0.0159	unknown	other
ENSFCAG00000001356	BCL6B	B-cell CLL/lymphoma 6, member B	2.199	2.841	3.979	0.0165	Nucleus	transcription regulator
ENSFCAG00000026074	STPG2	Sperm-tail PG-rich repeat containing 2	-2.948	3.602	2.043	0.0197	unknown	other
ENSFCAG00000029268	EEF1A1	Eukaryotic translation elongation factor 1 alpha 1 pseudogene	3.43	2.061	3.84	0.0203	Cytoplasm	translation regulator
ENSFCAG00000007044	SEZ6	Seizure related 6 homolog (mouse)	2.823	1.75	3.248	0.0208	Extracellular Space	other
ENSFCAG00000006207	GABRD	Gamma-aminobutyric acid (GABA) A receptor, delta	-2.145	1.351	0.25	0.0213	Plasma Membrane	ion channel
ENSFCAG00000001760	TBX10	T-box 10	2.722	1.793	3.238	0.0226	Nucleus	transcription regulator
ENSFCAG00000013466	ABCG5	ATP-binding cassette, sub-family G (WHITE), member 5	2.213	0.25	1.396	0.0239	Plasma Membrane	transporter
ENSFCAG00000023541	GAPDH	Glyceraldehyde-3-phosphate dehydrogenase-like, pseudogene	2.885	0.601	2.13	0.0256	Cytoplasm	enzyme
ENSFCAG00000027035	LPPR3	Lipid phosphate phosphatase-related protein type 3-like	3.878	0.833	2.788	0.0259	unknown	phosphatase
ENSFCAG00000012058	FETUB	Fetuin B	3.301	1.661	3.384	0.0261	Extracellular Space	other
ENSFCAG00000024257	N4BP2L1	NEDD4 binding protein 2-like 1	-2.114	3.453	2.373	0.0306	unknown	other
ENSFCAG00000001995	SEMA3B	Sema domain, immunoglobulin domain (Ig), short basic domain, secreted, (semaphorin) 3B	2.114	1.477	2.557	0.0311	Extracellular Space	other
ENSFCAG00000024403	RXFP1	Relaxin/insulin-like family peptide receptor 1	-2.702	2.727	1.293	0.0314	Plasma Membrane	G-protein coupled receptor
ENSFCAG00000005663	SORBS3	Sorbin and SH3 domain containing 3	2.578	2.598	3.965	0.0316	Cytoplasm	other
ENSFCAG00000002181	NT5DC4	5'-nucleotidase domain containing 4	2.425	0.529	1.807	0.0317	unknown	other
ENSFCAG00000026273	GTPBP10	GTP-binding protein 10 (putative)	-2.013	3.995	2.986	0.0329	Cytoplasm	other
ENSFCAG00000026611	STC1	Stanniocalcin 1	2.114	0.896	1.977	0.0344	Extracellular Space	kinase
ENSFCAG00000000307	SOAT2	Sterol O-acyltransferase 2	2.54	1.646	2.992	0.0354	Cytoplasm	enzyme
ENSFCAG00000015012	GJC3	Gap junction protein, gamma 3, 30.2kDa	-2.059	1.542	0.5	0.0364	Extracellular Space	transporter
ENSFCAG00000003217	INHBE	Inhibin, beta E	2.783	0.792	2.269	0.0387	Extracellular Space	growth factor
ENSFCAG00000031525	KLKB1	Kallikrein B, plasma (Fletcher factor) 1	2.173	4.066	5.186	0.0388	Extracellular Space	peptidase
ENSFCAG00000029949	HIST1H2BK	Histone H2B type 1-K-like	2.016	6.733	7.745	0.0411	Nucleus	other
ENSFCAG00000028924	L3HYPDH	L-3-hydroxyproline dehydratase (trans-)	-2.691	2.471	1.043	0.0415	unknown	enzyme
ENSFCAG00000022733	ZNF84	Zinc finger protein 84-like	-2.378	2.146	0.896	0.0427	Nucleus	other
ENSFCAG00000011384	AVPR2	Arginine vasopressin receptor 2	2.34	1.042	2.269	0.0446	Plasma Membrane	G-protein coupled receptor
ENSFCAG00000009726	ZNF318	Zinc finger protein 318	-2.117	7.95	6.868	0.045	Nucleus	other
ENSFCAG00000015523	FBXO40	F-box protein 40	-2.817	3.075	1.581	0.0454	Cytoplasm	other
ENSFCAG00000009489	SSTR1	Somatostatin receptor 1	2.428	1.149	2.429	0.0461	Plasma Membrane	G-protein coupled receptor
ENSFCAG00000026341	AHCY	Adenosylhomocysteinase	2.547	0.272	1.622	0.047	Cytoplasm	enzyme
ENSFCAG00000008224	PDE6B	Phosphodiesterase 6B, cGMP-specific, rod, beta	-2.514	1.727	0.397	0.0471	Cytoplasm	enzyme
ENSFCAG00000030952	COX4I1	Cytochrome c oxidase subunit IV isoform 1	-2.426	2.965	1.686	0.0475	Cytoplasm	enzyme
ENSFCAG00000006303	SERPINF1	Serpin peptidase inhibitor, clade F (alpha-2 antiplasmin, pigment epithelium derived factor), member 1	2.162	1.5	2.613	0.0477	Extracellular Space	other
